# Supplementary material for: Differential active site requirements for NDM-1 β-lactamase hydrolysis of carbapenem versus penicillin and cephalosporin antibiotics
Source: Nat Commun. 2018 Oct 30;9:4524. doi: 10.1038/s41467-018-06839-1 (PMC6207675; doi:10.1038/s41467-018-06839-1)
Supplement: Supplementary file 4 — Supplementary Data 1 [file 41467_2018_6839_MOESM4_ESM.xlsx]

## Sheet: Sheet1
		M61						P62						G63						F64						G65						V67						A68						S69
Amino acid	Naïve	AMP	CTX	IMP		Amino acid	Naïve	AMP	CTX	IMP		Amino acid	Naïve	AMP	CTX	IMP		Amino acid	Naïve	AMP	CTX	IMP		Amino acid	Naïve	AMP	CTX	IMP		Amino acid	Naïve	AMP	CTX	IMP		Amino acid	Naïve	AMP	CTX	IMP		Amino acid	Naïve	AMP	CTX	IMP		Amino acid	Naïve
A	3890	4338	4648	3848		A	3223	2465	1103	2583		A	867	837	564	839		A	975	1348	1062	1718		A	1496	1664	1630	2473		A	4938	4888	4868	3209		A	2842	5426	2598	1772		A	798	1260	1124	2026		A	504
C	2222	1984	1602	682		C	1949	1143	314	343		C	2074	1095	413	295		C	704	653	219	316		C	1566	1254	720	578		C	3851	1962	1299	952		C	1135	816	609	423		C	1647	1033	462	373		C	1491
D	3080	3029	3604	3799		D	2732	2076	696	1642		D	2271	2324	1440	1937		D	1028	1446	953	2644		D	945	1059	1112	2098		D	2949	1249	839	376		D	1061	1336	1004	730		D	977	2004	810	643		D	3837
E	3885	4605	4412	6183		E	1803	1151	446	1122		E	815	1216	4358	1226		E	744	1003	473	1246		E	3030	2897	2463	3500		E	4639	3255	2988	1959		E	5818	4737	4201	3664		E	1005	2029	736	913		E	2447
F	5601	5425	4971	5962		F	1772	1342	503	608		F	1945	2462	1522	1756		F	716	1089	931	1977		F	1201	1262	884	972		F	2213	2112	2209	5632		F	653	255	369	95		F	492	410	202	100		F	388
G	5119	4780	5752	2329		G	2354	1923	732	1233		G	2512	3381	2010	2844		G	845	1328	1103	820		G	9014	5962	5739	20802		G	8560	6003	6127	1532		G	7367	7985	6303	4878		G	2188	4331	2689	3799		G	3899
H	5513	5614	4680	5986		H	6775	5834	2196	4310		H	3147	4271	2201	3033		H	2084	3239	2078	4379		H	3391	4292	3942	5704		H	4581	4732	3961	989		H	1225	1258	922	567		H	1269	844	516	212		H	972
I	3483	3163	3254	1990		I	1137	1427	685	1122		I	1973	2742	1396	1629		I	1584	2172	1623	2225		I	1192	1548	1077	952		I	2196	2502	2357	2934		I	405	270	253	220		I	810	552	282	218		I	547
K	4385	3905	3795	1439		K	1828	1294	637	1176		K	1775	1894	1264	1355		K	881	864	659	198		K	1917	2474	2397	5712		K	1567	1250	683	145		K	2726	2378	1938	1369		K	662	388	207	92		K	1870
L	4123	4133	4223	4677		L	3516	2657	935	1295		L	2258	2593	1522	1594		L	1150	1637	1076	1623		L	2419	2687	2031	1966		L	2529	2057	1804	1330		L	1624	1452	1258	915		L	665	351	179	106		L	825
M	5101	6718	6193	6122		M	1971	1448	585	1157		M	1160	1314	865	1072		M	1259	1272	1057	1442		M	2190	2992	2389	2006		M	2078	1685	1585	2862		M	2000	1219	1293	930		M	861	547	447	270		M	717
N	5089	4668	4382	3631		N	2424	1899	778	1245		N	2849	2898	1812	2299		N	872	1436	1035	1341		N	1850	1945	1758	3573		N	1302	1142	1090	329		N	1119	715	710	377		N	799	1664	960	1053		N	2608
P	6513	6593	6477	3096		P	8776	7483	2582	6644		P	2170	2283	1559	2022		P	2974	4059	2969	2707		P	3559	4206	3636	5776		P	6598	5271	5166	1219		P	2102	2169	1373	1439		P	495	233	86	31		P	2174
Q	5774	5639	5047	4393		Q	3658	3577	1368	3210		Q	2070	2478	1209	1913		Q	891	1395	1045	1026		Q	2986	3092	2825	4172		Q	2266	2439	2269	1282		Q	2505	2137	1938	1386		Q	810	353	120	106		Q	565
R	4710	4099	3940	1484		R	3021	2314	890	2039		R	1397	1472	948	1218		R	1160	1364	944	547		R	3127	3781	3360	5558		R	5771	4536	3478	1323		R	3433	2780	2269	1739		R	1075	550	283	186		R	1462
S	5008	5370	5110	4246		S	2592	2220	777	1814		S	1498	2361	1409	1865		S	1254	1616	1213	2124		S	2167	2481	2250	4480		S	3051	2565	2506	1590		S	1635	1521	1274	852		S	1084	2855	1521	2481		S	727
T	5752	4472	4813	3867		T	4154	3604	1250	2267		T	2127	2105	1335	1654		T	2113	3045	2128	3255		T	3124	3249	3026	4564		T	3846	3383	3262	8350		T	1627	1709	1393	785		T	624	1514	996	1571		T	782
V	5388	5927	5191	4070		V	2565	2085	842	1793		V	1890	1897	1075	1050		V	1134	1437	944	963		V	2706	2727	2385	2730		V	4260	4409	6075	11500		V	3981	2814	2799	1818		V	1318	3008	1550	921		V	357
W	3520	2659	3184	3925		W	2539	1903	625	750		W	1925	1532	898	673		W	724	1170	814	2922		W	4314	4564	3157	2378		W	2986	1936	1829	915		W	2668	2140	1881	503		W	1541	871	309	212		W	329
Y	6135	4115	5084	5574		Y	2501	2506	827	1131		Y	2111	2273	1301	1542		Y	949	1362	1299	3742		Y	1761	2233	1537	1270		Y	2113	2264	1750	2852		Y	767	453	409	224		Y	594	303	64	51		Y	258
Total	94291	91236	90362	77303		Total	61290	50351	18771	37484		Total	38834	43428	29101	31816		Total	24041	32935	23625	37215		Total	53955	56369	48318	81264		Total	72294	59640	56145	51280		Total	46693	43570	34794	24686		Total	19714	25100	13543	15364		Total	26759
[truncated: 113 more columns]
